# Supplementary material for: Dissecting the Regulatory Network of Maize Phase Change in ZmEPC1 Mutant by Transcriptome Analysis
Source: Genes (Basel). 2022 Sep 24;13(10):1713. doi: 10.3390/genes13101713 (PMC9601923; doi:10.3390/genes13101713)
Supplement: Supplementary file 1 [file genes-13-01713-s001.zip]

Archive with 1 entries (1 files):
- genes-1897721-supplementary.xlsx
