# Supplementary material for: Dissecting the Regulatory Network of Maize Phase Change in ZmEPC1 Mutant by Transcriptome Analysis
Source: Genes (Basel). 2022 Sep 24;13(10):1713. doi: 10.3390/genes13101713 (PMC9601923; doi:10.3390/genes13101713)
Supplement: Supplementary file 1 [file genes-13-01713-s001.zip › genes-1897721-supplementary.xlsx]

## Sheet: Sheet1
Table S1: RT-qPCR primers used in the present study
Primer name	Primer sequence(5' to 3')
miR156-real-PF	GCTGACAGAAGAGAGTGAGCAC
U6-real-PF	TGGACCATTTCTCGATTT
U6-real-PR	TTCCCGACCTGCACCAAGCGA
Zm00001d049824-not1-real-PF	TTTGTCGAATCGGCTCTGCT
Zm00001d049824-not1-real-PR	ACATGCCATTGATCGTTGCG
Zm00001d014794-piip2-real-PF	GGGATTTTGTCCGGAGTGGT
Zm00001d014794-piip2-real-PR	CCGTCAAGCGAAGCAAGAAC
Zm00001d039437-real-PF	CAGCGTAGCTCGTAGGGAAG
Zm00001d039437-real-PR	CGCCAAGCTAACACACAACC
Zm00001d038030-real-PF	ATCGATGGCTAACGAGGCAC
Zm00001d038030-real-PR	CCATGAAGATCCGACGGCTT
Zm00001d043247-real-PF	TATGGGAGGGCACATCTGGA
Zm00001d043247-real-PR	TGCTGCTGGTAGGTGTTTGT
Zm00001d033180-real-PF	AGCTTTTGGGGAACACGACA
Zm00001d033180-real-PR	TTGCCGTCTGCAGTATGTGT
Zm00001d041763-real-PF	GGACTGTTTGGCCATCGTCT
Zm00001d041763-real-PR	CCTCACTCCTTGTCCTGTGC
Zm00001d018617-real-PF	TGATGGCCACGTACAAGCAT
Zm00001d018617-real-PR	GCTGATGATGACTGCTTGCG
Zm00001d013338-real-PF	ACAGGCTGTGGAGTTAGTCCT
Zm00001d013338-real-PR	AGGAACTACAAGAAAGGAGCTGT
Zm00001d001945-real-PF	CGCAGCGGCTCTTCTTGTAA
Zm00001d001945-real-PR	ACCCCCTTCCTCGTAAGCTC
Zm00001d002999-real-PF	GAGCACGACCTCACTGTGTA
Zm00001d002999-real-PR	CTTGATAAGCGCACAGGCAC
Zm00001d052209-real-PF	AACCAATCCCGCGAGAAACT
Zm00001d052209-real-PR	GCGTCCAATTGATGATGGGC
Zm00001d053819-real-PF	TACATGCCGGCACTTCAGTT
Zm00001d053819-real-PR	CGTATACCGTGGGAGCCAAG
Zm00001d005366-real-PF	TTCCAGGCTCTGCCCTAGAT
Zm00001d005366-real-PR	TCGCTGTCAAATGAGCTGGT
Zm00001d050837-real-PF	TCCTCTTCAAACCCGACTGC
Zm00001d050837-real-PR	TAGTCGATGCGTGGGCAAAA
Zm00001d026271-real-PF	GTGGGGTTCGACCTCAACAT
Zm00001d026271-real-PR	CACCTGGCTAGCAGTAACCC
Zm00001d029940-real-PF	CAGCTGACTGCCTGACTTGA
Zm00001d029940-real-PR	TTGCTTGCTTGCGACTGAAC
Zm00001d014007-real-PF	GAGGCCGACGTCATCTGG
Zm00001d014007-real-PR	GACCAGTCCGGGATGTTGAC
Zm00001d010676-real-PF	ACCATTGGACGCAGTGGTAG
Zm00001d010676-real-PR	GACACCGAACGGAGATGGAA
Zm00001d000339-real-PF	AATAGTTTTTGCGCCGGGAC
Zm00001d000339-real-PR	GGCCGTTTCTCATGGCTATC
Zm00001d049364-real-PF	CGAGTCACGCAACAATGCAA
Zm00001d049364-real-PR	GTTTCAGAAGCGGGTCGAGT
Zm00001d001907-real-PF	GTGATCGGTACTACGCCAGG
Zm00001d001907-real-PR	GCTCGTCTCCACCATCCAAA
Zm00001d026563-real-PF	CGACTGCCACAGCGACT
Zm00001d026563-real-PR	GGAGGTTGAGATCGAGCGAC
Zm00001d028017-real-PF	TAAAAGAGCCTCCGCAACGG
Zm00001d028017-real-PR	GCGTGCCAATCTATCGTCGT
Zm00001d017612-real-PF	TTCCCCGTGGGGTACTCG
Zm00001d017612-real-PR	GTGCTGGTGCTCCATCATCT
Zm00001d018973-real-PF	TGCCTTATCCAACAACCCCA
Zm00001d018973-real-PR	ATGTGTTGTGCCGTCCAGTT
Zm00001d002364-real-PF	CGGCAGGCTACGTGGTATAA
Zm00001d002364-real-PR	TGGTAGTTAGAGCCCAGGGTAA
Zm00001d050371-real-PF	GGCAGTAGCCTGGCATGTAG
Zm00001d050371-real-PR	TCTGCCCTCAGCGACATTTA
Zm00001d010175-real-PF	AGACGTATACACGGCCTTCC
Zm00001d010175-real-PR	GGATTCAACACCACCACAAGC
Zm00001d048208-real-PF	CTGCTCGCTTCAGTCCTCAT
Zm00001d048208-real-PR	AATCTATCGTCGTAGCCGCC
Zm00001d042920-real-PF	GTTCCGTACCGTCCTGTAGC
Zm00001d042920-real-PR	TGAGTTGCTCTTACTCGGCT
Zm00001d018414-real-PF	GGCCGGGTTACCTCTTGTG
Zm00001d018414-real-PR	TGCAGCATAAACTGCGCAAAA
Zm00001d006116-ZCN18-real-PF	TTTGATAGCTCTTCCAGCACA
Zm00001d006116-ZCN18-real-PR	CAATGCCAAAGGATCCCTGC
Zm00001d0038725-ZCN7-real-PF	AGCTAAAGCCATCTGCGGTT
Zm00001d0038725-ZCN7-real-PR	ATGGATGGCTTGGACTTGGG
Zm00001d043461-ZCN12-real-PF	GGTATCAGATGCACCGACCC
Zm00001d043461-ZCN12-real-PR	TCAATCCTTGTTCTCGTGCCA
Zm00001d010752-ZCN8-real-PF	TCCTCAGTCCCATAGGGAGG
Zm00001d010752-ZCN8-real-PR	ACATCCTGTATGACACGAGCC
Zm00001d027957-MADS68-real-PF	AGGCTGAAGGAGCAAGTGAC
Zm00001d027957-MADS68-real-PR	TCGTCACGGATTCAGACGAC
Zm00001eb173990-MADS32-real-PF	AGGTGCGTATCGGTTGTGG
Zm00001eb173990-MADS32-real-PR	AAACGGAGAGGATTTGCTGT
Zm00001eb174000-MADS32-real-PF	CCCTGGTATTGTGTCGTCGT
Zm00001eb174000-MADS32-real-PR	TGGCCCGATAGATTTAATGCTT
Zm00001d039913-MADS56-real-PF	GCTAGTACAAGCGGCCAGAA
Zm00001d039913-MADS56-real-PR	AGGGGAAGCAAGAGCAATCC
Zm00001d009468-AP2/EREBP-real-PF	AGAGAGCTAGGGACGCCATC
Zm00001d009468-AP2/EREBP-real-PR	CCAAGAGGAGGGTTTGTGGA
Zm00001d038216-AP2/EREBP-real-PF	GCTGACCTTGATCCTTCTCGT
Zm00001d038216-AP2/EREBP-real-PR	GTTTTTGGCCGTTTGCGATG
Zm00001d052102-AP2/EREBP-real-PF	CTTGTTTGAGGGGCGCTAGA
Zm00001d052102-AP2/EREBP-real-PR	CCAATAGCACATGAGTGGGAC
Zm00001d024324-AP2/EREBP-real-PF	TGCCAAGCTAGCAAGAGAGG
Zm00001d024324-AP2/EREBP-real-PR	TGGGCGCCATATGGAAAGAG
Zm00001d031796-AP2/EREBP-real-PF	CCCGCCCTACCAGTGTATTG
Zm00001d031796-AP2/EREBP-real-PR	AGTCGTCGTGTATTCGATTGGT
DAD1-real-PF	GTCTTCGGATCTGGTCTGATTG
DAD1-real-PR	CGTGAGGTGAGGATATAACCAG
OSAOS1-real-PF	AATTATAACCACACCGCCTAGC
OSAOS1-real-PR	GGAGGAGAGGTAAATCGCC
LOX1-real-PF	CTTCTTCTCCAACGACACGTA
LOX1-real-PR	TTGTAGACGTCGTAGCGGTAG
AOC-real-PF	GCTACTCATCAGTACTCCTCAC
AOC-real-PR	GAGCTTTACCGTTTACGTTACC
Zm00001d004573-real-PF	ACGCACAAAACTCTTCCATTAC
Zm00001d004573-real-PR	TTGTCACAGTTTCACAATCGTC
Zm00001d028744-real-PF	GGAGATGACCTTCGACGAGT
Zm00001d028744-real-PR	GCTAGCTAACTGAAACCGGC
Zm00001d048021-real-PF	GACTTCACGACGATCTAGACTC
Zm00001d048021-real-PR	GTAAATGTACAAGCACGAGTGG
ACTIN-real-PF	CCAGTGGTCGTACAACCGGTAT
ACTIN-real-PR	ACCCTCGTAGATTGGCACAGT
